# Supplementary material for: Multiscale reorganization of the genome following DNA damage facilitates chromosome translocations via nuclear actin polymerization
Source: Nat Struct Mol Biol. 2022 Dec 23;30(1):99–106. doi: 10.1038/s41594-022-00893-6 (PMC10104780; doi:10.1038/s41594-022-00893-6)
Supplement: Source Data Fig. 3 — Statistical source data. [file 41594_2022_893_MOESM4_ESM.xlsx]

## Sheet: Figure 3b
Bio Replicate	Proximal Translocation Frequency (DMSO)	Proximal Translocation Frequency (CK-666)	Distal Translocation Frequency (DMSO)	Distal Translocation Frequency (CK-666)	Proximal Translocation Frequency (DMSO)	Proximal Translocation Frequency (CK-666), norm	Distal Translocation Frequency (DMSO), norm	Distal Translocation Frequency (CK-666)norm
1	59.2835	42.4208	13.5936	13.1537	1	0.7156	1	0.9676
2	77.6983	40.3036	9.80944	7.8007	1	0.51872	1	0.79522
3	25.5905	11.883	6.91341	2.66938	1	0.46435	1	0.38612
4	64.1443	52.2659	9.14906	7.99582	1	0.814818	1	0.873949
5	23.2316	11.3814	3.97992	3.75383	1	0.48991	1	0.943193
6	31.1406	11.4739	4.62927	1.43885	1	0.368456	1	0.310817
