# Supplementary material for: Multiscale reorganization of the genome following DNA damage facilitates chromosome translocations via nuclear actin polymerization
Source: Nat Struct Mol Biol. 2022 Dec 23;30(1):99–106. doi: 10.1038/s41594-022-00893-6 (PMC10104780; doi:10.1038/s41594-022-00893-6)
Supplement: Source Data Fig. 4 — Statistical source data. [file 41594_2022_893_MOESM5_ESM.xlsx]

## Sheet: Fig. 4b
Replicate	Intrachromosomal translocations (DMSO)	Intrachromosomal translocations (CK-666)	Interchromosomal translocations (DMSO)	Interchromosomal translocations (CK-666)	Intrachromosomal translocations (DMSO), norm	Intrachromosomal translocations (CK-666), norm	Interchromosomal translocations (DMSO), norm	Interchromosomal translocations (CK-666), norm
1	889.411	486.06	2303.41	1039	1	0.546497	1	0.451073
2	158.067	98.4427	439.355	288.822	1	0.62279	1	0.657377
3	140.767	62.7104	305.475	198.128	1	0.445491	1	0.648591

## Sheet: Fig. 4c
	Fraction of junctions
MH 6+	24.083
MH 1-5	34.2153
Blunt	28.2922
Insert	13.4095

## Sheet: Fig. 4d
Microhomology	% translocations (DMSO)			% translocations (NU7441)
	Bio 1	Bio 2	Bio 3	Bio 1	Bio 2	Bio 3
MH > 6	10.7252	24.083	24.042	19.1412	46.7883	43.9024
MH 1-5	53.4758	34.2153	42.5575	53.2816	19.0511	27.7584
Blunt	26.3761	28.2922	20.7342	18.6539	22.5547	11.266
Insertion	9.42283	13.4095	12.6664	8.9234	11.6058	17.0732
