# Supplementary material for: Multiscale reorganization of the genome following DNA damage facilitates chromosome translocations via nuclear actin polymerization
Source: Nat Struct Mol Biol. 2022 Dec 23;30(1):99–106. doi: 10.1038/s41594-022-00893-6 (PMC10104780; doi:10.1038/s41594-022-00893-6)
Supplement: Source Data Extended Data Fig. 1 — Statistical source data. [file 41594_2022_893_MOESM6_ESM.xlsx]

## Sheet: S1a
chr	site	WT intensity (RPKM)	%cells with breakage in WT
chr1	143739620	1784.73	1
chr1	125435720	1471.13	1
chr11	53351764	2095.08	1
chr11	98203685	1907.32	1
chr11	94677356	1297.38	1
chr11	120784167	1222.91	1
chr12	111039093	931.695	1
chr14	105682076	1336.71	1
chr15	50889504	1568.52	1
chr16	20516989	1110.46	1
chr17	24488893	1034.52	1
chr18	35772093	1636.09	1
chr18	7004888	1543.83	1
chr19	57361708	983.577	1
chr2	156144264	2019.25	1
chr2	32236007	1305.55	1
chr2	157135299	1118.72	1
chr2	13271321	886.087	1
chr3	145989051	1086.09	1
chr4	84884346	1330.02	1
chr4	139192793	897.49	1
chr4	155841144	829.707	1
chr5	115632484	1795.5	1
chr5	73292854	1401.15	1
chr5	3596403	919.352	1
chr5	92505504	848.745	1
chr5	122899638	848.327	1
chr6	22187041	1576.05	1
chr7	44246798	1204.29	1
chr8	106210922	1341.94	1
chr8	84952955	1042.15	1
chr9	121477514	2236.61	1
chr9	106247878	865.69	1
chr1	89454603	806.173	0.97
chr8	70283477	806.905	0.97
chr2	153649707	771.442	0.93
chr17	29888195	745.188	0.89
chr19	5804069	734.727	0.88
chr2	113847998	724.477	0.87
chr5	100429798	725.315	0.87
chr1	130716978	712.763	0.86
chr3	88531590	713.913	0.86
chr8	60982849	707.533	0.85
chr1	133131828	686.82	0.82
chr11	96777639	686.192	0.82
chr5	129019783	686.403	0.82
chr1	131827652	671.548	0.81
chr15	61986466	670.92	0.81
chr13	73272005	659.205	0.79
chr1	184732393	651.045	0.78
chr17	74295650	651.465	0.78
chr2	31974705	646.758	0.78
chr19	7206284	642.888	0.77
chr18	84087717	626.465	0.75
chr4	82505316	625.523	0.75
chr7	46795644	624.79	0.75
chr11	102761646	613.075	0.74
chr4	155694866	612.763	0.74
chr4	84884768	610.043	0.73
chr13	115090194	602.72	0.72
chr15	82147584	600.628	0.72
chr19	55743775	594.665	0.71
chr2	151003957	590.585	0.71
chr8	121829355	573.955	0.69
chr4	46650592	555.335	0.67
chr7	90443295	558.055	0.67
chr11	103267393	549.477	0.66
chr7	4996048	548.535	0.66
chr11	51619998	537.865	0.65
chr15	81729643	539.018	0.65
chr4	95053173	534.205	0.64
chr2	26586804	524.685	0.63
chr1	30873365	516.84	0.62
chr16	76373451	505.858	0.61
chrX	48594181	508.473	0.61
chr8	4226802	488.598	0.59
chr10	53379805	474.267	0.57
chr2	20968934	477.72	0.57
chr8	94666718	461.82	0.55
chr17	37046129	449.582	0.54
chr8	127064666	453.348	0.54
chr12	100200487	436.402	0.52
chr19	31764959	432.113	0.52
chr4	129248478	435.355	0.52
chr8	94696176	432.635	0.52
chr17	56256739	421.967	0.51
chr6	124662923	428.87	0.51
chr6	124903960	425.837	0.51
chr12	69361484	413.702	0.5
chr15	50869523	420.502	0.5
chr9	63758106	419.038	0.5
chr11	102407784	412.238	0.49
chr11	72607662	396.652	0.48
chr3	87906863	397.385	0.48
chr3	116808388	395.92	0.48
chr17	86167911	388.702	0.47
chr6	53287104	394.353	0.47
chr8	36094829	388.075	0.47
chr8	117256845	386.087	0.46
chr11	43836466	372.595	0.45
chr2	60383077	374.373	0.45
chr18	46742370	370.608	0.44
chr19	53528943	362.865	0.44
chr2	18997448	367.26	0.44
chr9	79718824	366.945	0.44
chr1	64121479	358.368	0.43
chr13	111808950	356.173	0.43
chr2	69585848	359.1	0.43
chr3	139074691	355.647	0.43
chr4	119294816	358.055	0.43
chr5	112229042	354.392	0.43
chr13	12520313	352.93	0.42
chr18	67641762	351.882	0.42
chr2	157079220	352.93	0.42
chr4	36951817	346.442	0.42
chr14	12140007	340.585	0.41
chr15	98145841	344.875	0.41
chr3	108226683	336.192	0.4
chr5	88675800	336.82	0.4
chr8	11557540	334.415	0.4
chr8	84903341	334.52	0.4
chr15	6386610	326.465	0.39
chr19	21472621	328.765	0.39
chr5	36397813	321.548	0.39
chr11	117076963	320.502	0.38
chr6	91441510	319.77	0.38
chr3	115888068	311.715	0.37
chr6	47594813	309.832	0.37
chr6	38353416	309.728	0.37
chrX	8192815	308.055	0.37
chr11	49712188	301.882	0.36
chr18	67133689	298.118	0.36
chr3	38885772	299.895	0.36
chr4	107179187	300.522	0.36
chrX	7673437	296.757	0.36
chr10	85185209	288.913	0.35
chr4	151934228	293.41	0.35
chr5	77265643	295.815	0.35
chr7	131410091	291.738	0.35
chr9	78113447	290.168	0.35
chr3	146812668	276.777	0.33
chr8	124663162	277.405	0.33
chrX	106011727	273.43	0.33
chr1	52845281	265.795	0.32
chr5	25499180	266.005	0.32
chr7	141328290	270.502	0.32
chr9	63148846	270.712	0.32
chr12	73585537	254.287	0.31
chr4	141537358	254.498	0.31
chr8	64849551	259.728	0.31
chr8	36457783	259.31	0.31
chr17	64601661	250.21	0.3
chr4	149773721	249.686	0.3
chr4	98396086	253.765	0.3
chr4	123342843	249.582	0.3
chr7	112679954	248.536	0.3
chr8	11312337	247.908	0.3
chr9	64020793	247.176	0.3
chr1	152903868	240.586	0.29
chr18	62972865	238.703	0.29
chr3	40531727	239.644	0.29
chr4	20042169	239.853	0.29
chr4	155831547	244.875	0.29
chr6	91684247	244.665	0.29
chr8	117498117	239.958	0.29
chr10	99264165	234.205	0.28
chr16	87246567	236.088	0.28
chr17	53567203	234.833	0.28
chr19	3708654	233.159	0.28
chr2	118746705	231.067	0.28
chr2	83813025	235.774	0.28
chr2	64098494	233.577	0.28
chr4	117133957	230.021	0.28
chr8	117257071	229.812	0.28
chr13	97241428	224.163	0.27
chr3	60501517	221.966	0.27
chr5	64802833	229.079	0.27
chr8	94533475	228.556	0.27
chr9	64385551	225.941	0.27
chr3	9004217	212.029	0.25
chr4	132309105	209.624	0.25
chr5	29472726	212.134	0.25
chr8	83652238	208.891	0.25
chr1	131138137	201.255	0.24
chr10	8518639	199.686	0.24
chr18	69346435	192.05	0.23
chr13	68582783	179.289	0.22
chr18	61726533	182.74	0.22
chr2	157424637	183.891	0.22
chr7	19665070	183.786	0.22
chr17	46298322	174.477	0.21
chr18	4657098	171.234	0.21
chr2	92600360	178.347	0.21
chr3	86547613	170.921	0.21
chr6	119108421	178.034	0.21
chr7	70351399	174.791	0.21
chr1	36244194	162.762	0.2
chr2	152943280	169.247	0.2
chr4	131921435	168.724	0.2
chrX	48453266	166.632	0.2
chr13	109116471	155.125	0.19
chr14	54259566	161.297	0.19
chr3	37419836	161.611	0.19
chr5	74068306	159.624	0.19
chr6	82774341	160.46	0.19
chr15	83724704	150.209	0.18
chr17	42876156	150.732	0.18
chr10	78574874	137.971	0.17
chr14	99298957	144.142	0.17
chr18	56708002	138.703	0.17
chr19	17837380	139.226	0.17
chr5	137786948	141.109	0.17
chr6	8951431	145.084	0.17
chr8	36094686	140.586	0.17
chr9	27029774	140.167	0.17
chr13	75708114	133.054	0.16
chr14	32599650	133.682	0.16
chr2	114175175	132.322	0.16
chr4	148591755	133.473	0.16
chr6	29179193	135.983	0.16
chr11	115859468	123.64	0.15
chr13	46501928	123.326	0.15
chr14	63245297	126.465	0.15
chr11	116412796	120.397	0.14
chr12	86834895	116.422	0.14
chr12	84590452	112.866	0.14
chr12	104472749	112.552	0.14
chr13	118713666	120.502	0.14
chr16	44173685	118.305	0.14
chr2	60963390	119.247	0.14
chr3	68494461	117.992	0.14
chr4	46991763	114.853	0.14
chr5	71095881	119.561	0.14
chr5	38684911	116.422	0.14
chr8	106011122	117.887	0.14
chr9	121857264	112.552	0.14
chr10	45335903	108.996	0.13
chr11	59264332	108.996	0.13
chr15	102936570	104.916	0.13
chr3	96172445	108.996	0.13
chr4	141545534	105.439	0.13
chr7	63937835	110.147	0.13
chr11	101784688	102.929	0.12
chr12	81631236	102.929	0.12
chr19	27217753	98.431	0.12
chr2	165473170	102.197	0.12
chr3	32397596	99.1633	0.12
chr3	126364012	99.7908	0.12
chr10	19850977	94.8745	0.11
chr11	31370256	88.8075	0.11
chr16	97764226	94.0378	0.11
chr4	22495064	90.1672	0.11
chr7	45700059	92.4685	0.11
chrX	52165213	87.657	0.11
chr1	14309880	84.6235	0.1
chr13	21974822	79.3932	0.1
chr13	108316728	86.5062	0.1
chr14	77157636	83.8912	0.1
chr18	33464302	81.2763	0.1
chr2	84727327	83.9958	0.1
chr3	59007297	85.6695	0.1
chr4	57300229	79.707	0.1
chr5	37242447	81.1715	0.1
chr6	91400530	84.1005	0.1
chr7	137313500	85.4603	0.1
chr8	126588224	81.6945	0.1
chr11	51290402	77.7198	0.09
chr12	28635550	71.4435	0.09
chr13	98534679	78.5565	0.09
chr4	143350312	72.385	0.09
chr5	137307309	71.548	0.09
chr7	66427828	76.046	0.09
chr8	4258922	72.5943	0.09
chr10	36507534	65.6905	0.08
chr11	85431021	65.4813	0.08
chr17	51831813	65.4813	0.08
chr18	37020028	66.5272	0.08
chr19	37698020	69.456	0.08
chr6	122546412	69.0378	0.08
chr7	19342311	67.5733	0.08
chr7	30553483	63.2845	0.08
chrX	13242033	63.5983	0.08
chr10	108332619	54.3933	0.07
chr11	69326586	60.774	0.07
chr12	27343091	61.82	0.07
chr12	80518345	55.4393	0.07
chr14	122462913	56.067	0.07
chr2	6322500	58.682	0.07
chr3	8511605	59.5187	0.07
chr3	127498885	58.2635	0.07
chr5	115193750	58.2635	0.07
chr6	122487042	56.1715	0.07
chr8	11497711	60.9832	0.07
chr8	8498838	58.3683	0.07
chr1	184882923	48.7448	0.06
chr13	92610735	50.7323	0.06
chr15	32246585	48.2218	0.06
chr2	112262059	51.1508	0.06
chr11	114851677	40.1673	0.05
chr12	112511102	43.2007	0.05
chr14	24245824	41.6317	0.05
chr19	45150877	44.6653	0.05
chr2	18609723	44.7698	0.05
chr5	115398758	39.8535	0.05
chr6	29170450	39.8535	0.05
chr6	91411339	37.657	0.05
chr7	43562621	44.6653	0.05
chr8	71701679	43.933	0.05
chr9	48835891	40.1673	0.05
chrX	9273184	43.41	0.05
chr1	182020324	35.9832	0.04
chr1	87153916	29.9163	0.04
chr1	124045519	29.498	0.04
chr10	80406836	36.7155	0.04
chr12	33379941	35.8787	0.04
chr12	111271232	36.82	0.04
chr15	77937972	32.636	0.04
chr15	83779846	35.0418	0.04
chr16	5132523	36.0877	0.04
chr4	11389736	31.3807	0.04
chr5	135134936	33.4727	0.04
chr5	67698021	32.4267	0.04
chr9	75610125	30.2303	0.04
chr1	157021141	27.092	0.03
chr1	56972500	21.8619	0.03
chr1	83102188	21.8619	0.03
chr11	5152466	24.477	0.03
chr13	83729661	27.9288	0.03
chr13	57907578	22.4896	0.03
chr14	30354014	28.452	0.03
chr2	31141847	27.8242	0.03
chr3	96102864	28.452	0.03
chr4	139821753	23.6402	0.03
chr5	128600944	23.8494	0.03
chr6	52321760	26.3597	0.03
chr6	45059831	23.1171	0.03
chr7	19520057	25.1045	0.03
chr7	34811766	27.3012	0.03
chr8	12391773	23.2218	0.03
chr9	25101282	22.9079	0.03
chrX	36902476	23.7448	0.03
chr1	142341241	16.9456	0.02
chr10	43456295	16.2134	0.02
chr10	109012315	20.2929	0.02
chr11	20669465	13.0753	0.02
chr13	111593405	20.6067	0.02
chr13	104988323	15.8996	0.02
chr14	12540743	17.1548	0.02
chr15	32246004	13.7029	0.02
chr17	15174694	17.0502	0.02
chr18	21283933	15.1674	0.02
chr19	45232674	19.1423	0.02
chr2	19430766	18.2008	0.02
chr4	140246421	18.41	0.02
chr4	135575478	14.5397	0.02
chr5	92393199	18.2008	0.02
chr7	63759414	19.6653	0.02
chrX	37048395	17.1548	0.02
chrX	166239145	16.6318	0.02
chr1	186251426	5.54392	0.01
chr1	84670303	8.89123	0.01
chr10	13118769	4.70712	0.01
chr12	50317173	8.0544	0.01
chr14	75578648	4.6025	0.01
chr15	74252364	7.32217	0.01
chr15	74114531	6.17155	0.01
chr15	80671794	12.3431	0.01
chr16	50515418	6.48535	0.01
chr17	79345127	12.2385	0.01
chr19	49740584	5.23013	0.01
chr2	115095721	4.3933	0.01
chr3	67852595	9.51882	0.01
chr3	10234586	6.27615	0.01
chr5	99729613	5.54392	0.01
chr5	131492558	5.02093	0.01
chr6	25849396	4.2887	0.01
chr6	83594063	10.4603	0.01
chr6	97591441	4.3933	0.01
chr7	108922495	8.89123	0.01
chr7	126848606	11.9247	0.01
chr7	62436416	8.7866	0.01
chr8	57881976	7.11297	0.01
chr8	66318009	8.4728	0.01
chrX	19150778	4.2887	0.01
chrX	152513107	8.3682	0.01
chr1	9509985	1.46443	0
chr1	131632994	0.209205	0
chr1	165478961	0.313808	0
chr1	166011796	0	0
chr1	9235815	0.627615	0
chr1	53696368	1.04602	0
chr1	25015480	0.313808	0
chr1	7710097	0	0
chr1	82615268	0.41841	0
chr1	195358116	0.41841	0
chr1	98287484	0.523012	0
chr1	195265489	0.209205	0
chr1	31214736	1.67364	0
chr1	62053524	0	0
chr1	186104060	0	0
chr1	176044847	2.92888	0
chr1	14113867	0.209205	0
chr1	71521037	0	0
chr1	129875131	0	0
chr1	183087614	0	0
chr1	87080064	0.41841	0
chr1	27730133	0.313808	0
chr1	49321708	0.104603	0
chr1	85476303	0.104603	0
chr1	14113443	0	0
chr1	92676062	1.46443	0
chr1	140964617	0.313808	0
chr1	85144985	0.209205	0
chr1	146203902	0.104603	0
chr1	179831859	0.104603	0
chr1	173873004	1.25523	0
chr1	12702280	0.627615	0
chr1	59449929	0.627615	0
chr1	91627257	0.313808	0
chr1	35526485	0	0
chr1	90522663	0	0
chr1	143097592	0	0
chr1	151545539	0	0
chr1	151949454	0	0
chr1	164431329	0	0
chr1	191156258	0	0
chr10	111122203	0.104603	0
chr10	127103982	0	0
chr10	116892922	4.0795	0
chr10	91330086	1.15063	0
chr10	23069300	0	0
chr10	119825856	0	0
chr10	75787349	0	0
chr10	120786679	0.313808	0
chr10	24718120	1.04602	0
chr10	6399420	0.313808	0
chr10	78867458	0.209205	0
chr10	111395685	0.209205	0
chr10	60203709	0	0
chr10	119530119	0	0
chr10	121062888	0.627615	0
chr10	55635935	0.209205	0
chr10	62913413	0.41841	0
chr10	59543990	0	0
chr10	61605126	3.7657	0
chr10	3888706	1.35983	0
chr10	115879073	1.04602	0
chr10	74951747	0.627615	0
chr10	109758995	0.313808	0
chr10	47452858	0.209205	0
chr10	6080836	0	0
chr10	48811034	0	0
chr10	69287178	0	0
chr10	90372921	0	0
chr10	93011131	0	0
chr10	128548258	0	0
chr11	96556183	0	0
chr11	82971724	1.25523	0
chr11	108324273	0	0
chr11	104107479	0.941423	0
chr11	5557386	0.523012	0
chr11	109957118	0.104603	0
chr11	75364949	0	0
chr11	108950381	0	0
chr11	86815751	1.04602	0
chr11	106276221	0.83682	0
chr11	79052400	0.41841	0
chr11	117402470	0.209205	0
chr11	36271058	2.51045	0
chr11	93449288	1.98745	0
chr11	81278496	0.41841	0
chr11	88777968	0.209205	0
chr11	10444051	0	0
chr11	48568744	0	0
chr11	59476422	0	0
chr11	94015478	0	0
chr11	114241291	0	0
chr11	121319345	0	0
chr12	51310418	0.41841	0
chr12	68921955	0	0
chr12	23051969	0.523012	0
chr12	106331617	1.25523	0
chr12	76743853	0.732217	0
chr12	7143753	1.15063	0
chr12	88161803	0.104603	0
chr12	87935300	0.313808	0
chr12	59223354	0.313808	0
chr12	13166177	0	0
chr12	21940020	0	0
chr12	80780269	0	0
chr12	31978204	1.35983	0
chr12	112020767	1.98745	0
chr12	24084914	0.104603	0
chr12	76406144	0	0
chr12	11548335	0.209205	0
chr12	23833243	0.209205	0
chr12	43670711	0.209205	0
chr12	87905415	0	0
chr12	92302234	0	0
chr12	117387201	1.15063	0
chr12	6701242	1.04602	0
chr12	57412024	0.627615	0
chr12	110124264	0.627615	0
chr12	17874881	0.104603	0
chr12	19117950	0.104603	0
chr12	8583611	0	0
chr12	19683625	0	0
chr12	19718504	0	0
chr12	20716850	0	0
chr12	23026282	0	0
chr12	23643094	0	0
chr12	27471703	0	0
chr12	76840849	0	0
chr12	88092085	0	0
chr12	102476228	0	0
chr12	103933086	0	0
chr13	46814168	0	0
chr13	19719192	1.15063	0
chr13	59771067	0.523012	0
chr13	51638385	0.83682	0
chr13	114345637	0.83682	0
chr13	67915019	0.104603	0
chr13	91406890	1.04602	0
chr13	55185137	0.627615	0
chr13	50719585	0	0
chr13	14020947	0.627615	0
chr13	52967795	0.41841	0
chr13	87630194	0.313808	0
chr13	30936086	0.209205	0
chr13	18562340	0	0
chr13	68237666	0	0
chr13	42037021	2.61508	0
chr13	37916833	0.627615	0
chr13	35013161	0.209205	0
chr13	114093206	1.25523	0
chr13	103064546	0.313808	0
chr13	62092984	0.104603	0
chr13	86195374	0.104603	0
chr13	111755206	0	0
chr13	111729248	0.523012	0
chr13	21767459	0.313808	0
chr13	77643524	0.104603	0
chr13	68095746	0	0
chr13	68359928	0	0
chr13	62296152	0.41841	0
chr13	68296750	0	0
chr13	8718246	2.40586	0
chr13	3180788	1.15063	0
chr13	8610547	0.941423	0
chr13	68450060	0.732217	0
chr13	20658121	0.41841	0
chr13	9878293	0.104603	0
chr13	4151028	0	0
chr13	36016926	0	0
chr13	38779067	0	0
chr13	59614642	0	0
chr13	68090727	0	0
chr13	68217486	0	0
chr14	58102590	1.56904	0
chr14	53686091	1.46443	0
chr14	57579521	0.209205	0
chr14	59704713	0	0
chr14	99221773	0	0
chr14	117362867	0	0
chr14	67388370	0.313808	0
chr14	60066353	3.13808	0
chr14	48124217	0.41841	0
chr14	119559193	0.732217	0
chr14	32116013	0.41841	0
chr14	118717408	0	0
chr14	38109307	1.04602	0
chr14	78539534	0	0
chr14	100133339	0	0
chr14	40132958	0.209205	0
chr14	22931566	3.24268	0
chr14	61383192	1.88285	0
chr14	28205147	0.83682	0
chr14	120378731	0.732217	0
chr14	74857951	0.627615	0
chr14	9423201	0.313808	0
chr14	29249556	0.104603	0
chr14	112083494	0.104603	0
chr14	18270494	0	0
chr14	57816466	0	0
chr14	62481938	0	0
chr14	103154798	0	0
chr14	114903507	0	0
chr14	121430282	0	0
chr14	123723453	0	0
chr15	40960534	0	0
chr15	21850046	0.523012	0
chr15	71795161	0	0
chr15	40319837	0.83682	0
chr15	100399318	0	0
chr15	78608598	0.313808	0
chr15	3156827	0.627615	0
chr15	49176954	0.41841	0
chr15	82363313	0.104603	0
chr15	90940747	0	0
chr15	82325947	1.77824	0
chr15	58314121	1.04602	0
chr15	84033132	0.941423	0
chr15	32870312	0.209205	0
chr15	14878033	0.104603	0
chr15	75909887	0	0
chr15	78795555	0	0
chr15	92719915	0	0
chr15	99393436	0	0
chr15	100642163	0	0
chr16	36064490	1.46443	0
chr16	64460482	0	0
chr16	91029663	2.19665	0
chr16	49466730	0	0
chr16	94556454	3.45187	0
chr16	49466516	0	0
chr16	35272154	1.46443	0
chr16	92551143	1.25523	0
chr16	19602120	0.104603	0
chr16	3359749	1.04602	0
chr16	85030759	0	0
chr16	91540554	1.46443	0
chr16	97870337	1.35983	0
chr16	29294991	1.25523	0
chr16	37319050	0.523012	0
chr16	40219325	0.523012	0
chr16	94122009	0.41841	0
chr16	3106818	0.313808	0
chr16	93222533	0.313808	0
chr16	11381316	0.209205	0
chr16	16345064	0	0
chr16	22356968	0	0
chr16	29590926	0	0
chr16	50139398	0	0
chr16	57399650	0	0
chr16	68898601	0	0
chr17	86602546	0.104603	0
chr17	88835040	0.523012	0
chr17	70921359	0.732217	0
chr17	51119392	0	0
chr17	35478876	0.209205	0
chr17	6930140	0.732217	0
chr17	66015846	0.41841	0
chr17	14077439	0.209205	0
chr17	42890640	1.04602	0
chr17	58840804	0.209205	0
chr17	7959125	0	0
chr17	26375724	0	0
chr17	18388979	0.209205	0
chr17	36068426	0.83682	0
chr17	19912177	0.104603	0
chr17	20747747	0	0
chr17	48213184	3.45187	0
chr17	86605304	1.25523	0
chr17	57769554	1.15063	0
chr17	85574327	0.83682	0
chr17	19891347	0.732217	0
chr17	84495397	0.41841	0
chr17	46509245	0.104603	0
chr17	17499730	0	0
chr17	27963121	0	0
chr17	71806584	0	0
chr18	27707473	0.627615	0
chr18	52383421	0	0
chr18	70510278	0.313808	0
chr18	39824003	0.209205	0
chr18	36371913	0.523012	0
chr18	34863198	1.98745	0
chr18	6668418	1.25523	0
chr18	6354690	0.104603	0
chr18	78958209	0	0
chr18	85002061	1.04602	0
chr18	86200183	0.209205	0
chr18	53480910	0	0
chr18	82382516	0	0
chr18	58470592	2.61508	0
chr18	63898692	0.104603	0
chr18	37768107	1.15063	0
chr18	11647220	0.313808	0
chr18	31776898	0.209205	0
chr18	80972055	0.941423	0
chr18	24096936	0	0
chr18	26007465	0	0
chr19	48739668	1.15063	0
chr19	60128318	0	0
chr19	18507033	1.25523	0
chr19	9549645	0.732217	0
chr19	4662333	0.627615	0
chr19	13042706	0	0
chr19	43333651	0.83682	0
chr19	5316586	0.209205	0
chr19	17269811	0	0
chr19	4065690	0.209205	0
chr19	13929680	0.104603	0
chr19	28687952	0	0
chr19	46974442	0	0
chr19	15583271	0.523012	0
chr19	39962749	0.313808	0
chr19	34900010	0.104603	0
chr19	3228103	0	0
chr19	5952910	0	0
chr19	38141468	0	0
chr19	40838907	0	0
chr19	55429506	0	0
chr2	114430393	0.627615	0
chr2	164887898	0.209205	0
chr2	118974686	0.732217	0
chr2	127372954	0	0
chr2	8650432	0.523012	0
chr2	173994452	1.77824	0
chr2	180017024	1.04602	0
chr2	75638804	0.313808	0
chr2	28105103	0	0
chr2	35517478	0	0
chr2	98655126	3.34727	0
chr2	75363177	1.25523	0
chr2	6063705	0.41841	0
chr2	142378360	1.88285	0
chr2	160473506	0.941423	0
chr2	37734227	0.627615	0
chr2	50628698	0.41841	0
chr2	56997748	0	0
chr2	90911283	0	0
chr2	7610540	0.209205	0
chr2	25726924	0	0
chr2	55789969	1.04602	0
chr2	86019052	0.313808	0
chr2	90373919	0.104603	0
chr2	32661229	0	0
chr2	84899219	0	0
chr2	179402461	0	0
chr2	113009779	1.46443	0
chr2	41213118	0.209205	0
chr2	68130419	0.209205	0
chr2	150499869	0.209205	0
chr2	59379118	0	0
chr2	109784417	2.82428	0
chr2	172832311	2.30125	0
chr2	66543316	1.56904	0
chr2	173697246	1.56904	0
chr2	121014616	1.15063	0
chr2	154094826	1.15063	0
chr2	178656610	1.15063	0
chr2	90172775	0.523012	0
chr2	121610357	0.523012	0
chr2	172162078	0.523012	0
chr2	93450585	0.209205	0
chr2	120013061	0.209205	0
chr2	6012944	0	0
chr2	30228211	0	0
chr2	68547123	0	0
chr2	72146384	0	0
chr2	121080756	0	0
chr2	155028850	0	0
chr2	165642497	0	0
chr2	166075875	0	0
chr2	177251687	0	0
chr2	181919971	0	0
chr3	35113075	0.732217	0
chr3	9928147	1.46443	0
chr3	26553065	2.82428	0
chr3	99203851	0.941423	0
chr3	67424634	0.41841	0
chr3	52929661	0.627615	0
chr3	3263311	0.104603	0
chr3	115631761	1.04602	0
chr3	115769345	0.104603	0
chr3	89188001	0	0
chr3	47481860	0.627615	0
chr3	107979615	0	0
chr3	12585602	0.313808	0
chr3	145485254	0	0
chr3	101366605	0	0
chr3	18290099	1.46443	0
chr3	144829174	0.104603	0
chr3	144829598	0.104603	0
chr3	4767806	0	0
chr3	16239653	0	0
chr3	97519018	1.35983	0
chr3	79023711	0.941423	0
chr3	145011759	0.941423	0
chr3	27023498	0.41841	0
chr3	20637387	0.104603	0
chr3	11141308	0	0
chr3	51937854	0	0
chr3	52405113	0	0
chr4	132508733	1.46443	0
chr4	102983709	0.209205	0
chr4	152140113	0.732217	0
chr4	138128865	0	0
chr4	146937533	1.35983	0
chr4	55418945	0.313808	0
chr4	30990611	0	0
chr4	118237055	0.83682	0
chr4	8393389	0.41841	0
chr4	3312635	0.104603	0
chr4	38856152	0.104603	0
chr4	148658991	0.83682	0
chr4	46097505	0.627615	0
chr4	90875569	0.627615	0
chr4	143679697	0.523012	0
chr4	144019390	0.313808	0
chr4	117699445	0.209205	0
chr4	143981590	1.15063	0
chr4	144126539	0.104603	0
chr4	24610184	0	0
chr4	40659593	2.19665	0
chr4	12137455	1.25523	0
chr4	145573252	1.25523	0
chr4	22690961	1.04602	0
chr4	131408454	0.83682	0
chr4	153985051	0.627615	0
chr4	149438466	0.41841	0
chr4	149100834	0.313808	0
chr4	144085244	0.209205	0
chr4	23149646	0	0
chr4	83541180	0	0
chr4	112795626	0	0
chr4	143979747	0	0
chr4	156178563	0	0
chr5	94713699	0.523012	0
chr5	67185110	1.77824	0
chr5	100774957	1.56904	0
chr5	20791734	0	0
chr5	25186879	0	0
chr5	142739054	0.523012	0
chr5	103793207	0.209205	0
chr5	38372467	2.61508	0
chr5	120571114	0.41841	0
chr5	58325611	0.313808	0
chr5	18656842	0.104603	0
chr5	142408875	0.523012	0
chr5	95371448	0.104603	0
chr5	77167791	3.7657	0
chr5	73999812	1.25523	0
chr5	94516873	0.41841	0
chr5	25004409	0	0
chr5	142883790	1.46443	0
chr5	10622068	0.627615	0
chr5	48644077	0.209205	0
chr5	29356243	0.104603	0
chr5	92551099	0.104603	0
chr5	144041234	0	0
chr5	114890656	0.523012	0
chr5	96821234	0	0
chr5	143773951	0.732217	0
chr5	93611207	0.209205	0
chr5	135624383	0.209205	0
chr5	148453816	3.24268	0
chr5	53671379	1.46443	0
chr5	115895434	0.83682	0
chr5	149537776	0.523012	0
chr5	9849324	0.313808	0
chr5	65017316	0.104603	0
chr5	75813685	0.104603	0
chr5	63847234	0	0
chr5	76204777	0	0
chr5	79823683	0	0
chr5	95053966	0	0
chr5	130025083	0	0
chr5	139844159	0	0
chr6	60690451	0.104603	0
chr6	115425579	0	0
chr6	11310413	0	0
chr6	30959219	0.732217	0
chr6	71001543	0.104603	0
chr6	73084823	0.732217	0
chr6	18847488	0.941423	0
chr6	10397476	0.104603	0
chr6	41201403	0	0
chr6	136559836	0	0
chr6	142981467	0	0
chr6	48000550	0.209205	0
chr6	60892315	0	0
chr6	95043022	1.56904	0
chr6	72127739	1.46443	0
chr6	70326563	0.209205	0
chr6	59891299	0	0
chr6	127872131	2.61508	0
chr6	85984513	2.19665	0
chr6	111814220	1.25523	0
chr6	145335986	0.941423	0
chr6	108810410	0.83682	0
chr6	19644804	0.732217	0
chr6	148639669	0.41841	0
chr6	9296928	0	0
chr6	19263234	0	0
chr6	21823910	0	0
chr6	83078417	0	0
chr6	83914269	0	0
chr6	104226303	0	0
chr6	111914050	0	0
chr6	129811969	0	0
chr6	142168189	0	0
chr7	119012063	3.34727	0
chr7	140817085	0.732217	0
chr7	120890439	2.51045	0
chr7	19823468	0	0
chr7	72508076	0.209205	0
chr7	114651870	0.104603	0
chr7	19696672	0	0
chr7	99523383	1.35983	0
chr7	137316064	1.25523	0
chr7	103294822	0.523012	0
chr7	6184726	0	0
chr7	106369538	0.523012	0
chr7	23315446	0	0
chr7	30715775	0	0
chr7	62657321	0.209205	0
chr7	42398455	0.104603	0
chr7	116363421	0	0
chr7	28261027	0.104603	0
chr7	67225091	0	0
chr7	68003189	0	0
chr7	98938061	0.627615	0
chr7	20308914	0.523012	0
chr7	21198652	0.41841	0
chr7	20987224	0.313808	0
chr7	42523159	0.209205	0
chr7	132464476	0.209205	0
chr7	120361485	1.98745	0
chr7	81800967	1.35983	0
chr7	22304566	0.41841	0
chr7	17538646	0.313808	0
chr7	17667309	0	0
chr7	22912670	0	0
chr7	132775943	0	0
chr7	31940618	0.209205	0
chr7	21689477	0.104603	0
chr7	32492037	0	0
chr7	56921043	0	0
chr7	124927860	0	0
chr7	17041008	3.03348	0
chr7	31763042	1.04602	0
chr7	136933068	0.941423	0
chr7	55907236	0.523012	0
chr7	14822229	0.209205	0
chr7	46728450	0.209205	0
chr7	42884885	0.104603	0
chr7	22773537	0	0
chr7	34026923	0	0
chr7	37494350	0	0
chr8	80867034	0	0
chr8	88446896	0.627615	0
chr8	10301767	2.09205	0
chr8	12089209	1.88285	0
chr8	33685782	0	0
chr8	47482759	3.13808	0
chr8	78643756	0	0
chr8	45047015	1.35983	0
chr8	14945247	0.523012	0
chr8	106677012	0.41841	0
chr8	17618683	1.56904	0
chr8	86947109	0.732217	0
chr8	123990080	0.313808	0
chr8	33714372	0.209205	0
chr8	3801453	0	0
chr8	72234592	0	0
chr8	122414109	0.41841	0
chr8	4959954	0.209205	0
chr8	124922061	1.35983	0
chr8	75670066	0.83682	0
chr8	57803961	0.732217	0
chr8	73246334	0	0
chr8	35114670	0.732217	0
chr8	72225250	0.104603	0
chr8	11408955	0	0
chr8	123007866	0	0
chr8	12395782	3.6611	0
chr8	116237227	3.34727	0
chr8	107628053	1.25523	0
chr8	78843433	0.732217	0
chr8	122595801	0.313808	0
chr8	28661539	0	0
chr8	70740738	0	0
chr8	85141607	0	0
chr8	107010481	0	0
chr8	125421956	0	0
chr9	31113742	3.55647	0
chr9	31116964	2.92888	0
chr9	101282794	1.56904	0
chr9	21449214	0	0
chr9	22055798	0.104603	0
chr9	11812612	0	0
chr9	48523120	0	0
chr9	62177538	0	0
chr9	50496175	0	0
chr9	89924158	0.941423	0
chr9	104126644	0	0
chr9	66334126	3.34727	0
chr9	18120256	0	0
chr9	100639610	0	0
chr9	27738991	0.941423	0
chr9	19957584	1.25523	0
chr9	26164214	0.313808	0
chr9	31683440	2.82428	0
chr9	45676718	2.40586	0
chr9	45532781	2.09205	0
chr9	4854859	1.88285	0
chr9	12139203	0.941423	0
chr9	105780788	0.732217	0
chr9	47713686	0.523012	0
chr9	29644784	0.41841	0
chr9	61630454	0.41841	0
chr9	115153318	0.41841	0
chr9	7407722	0.209205	0
chr9	90939584	0.209205	0
chr9	119834085	0.104603	0
chr9	7786937	0	0
chr9	104018412	0	0
chr9	109120730	0	0
chr9	121040832	0	0
chr9	121040916	0	0
chr9	121041000	0	0
chr9	121041084	0	0
chr9	121041168	0	0
chr9	121041336	0	0
chr9	121041420	0	0
chr9	121041504	0	0
chr9	121041588	0	0
chr9	121041672	0	0
chr9	121041756	0	0
chr9	121041840	0	0
chr9	121042008	0	0
chr9	121042092	0	0
chr9	121042260	0	0
chr9	121042344	0	0
chr9	121042512	0	0
chrX	150485743	0.313808	0
chrX	78888242	0.41841	0
chrX	29805558	0.209205	0
chrX	26783195	0	0
chrX	127018773	0	0
chrX	40372287	1.25523	0
chrX	55624941	1.15063	0
chrX	30146349	0.83682	0
chrX	4382113	0.104603	0
chrX	79075302	1.35983	0
chrX	125102767	0.313808	0
chrX	29125223	0.209205	0
chrX	76894601	0.104603	0
chrX	30678972	0	0
chrX	89019405	0	0
chrX	23595670	0.41841	0
chrX	34896418	0.313808	0
chrX	28776646	0.209205	0
chrX	33846000	0.209205	0
chrX	4811876	0.104603	0
chrX	124284843	0.104603	0
chrX	165807511	0.104603	0
chrX	3716907	0	0
chrX	27768680	0	0
chrX	35230582	0	0
chrX	134241985	2.51045	0
chrX	33668588	0.941423	0
chrX	34275098	0.941423	0
chrX	144277996	0.732217	0
chrX	32224476	0.313808	0
chrX	32502964	0.313808	0
chrX	33324801	0.209205	0
chrX	4049169	0.104603	0
chrX	4279793	0.104603	0
chrX	3945532	0	0
chrX	28124976	0	0
chrX	31372458	0	0
chrX	32289845	0	0
chrX	32985380	0	0
chrX	33565845	0	0
chrX	33690879	0	0
chrX	34150100	0	0
chrX	72749030	0	0
chrX	103337576	0	0
chrX	105113261	0	0
chrX	120087812	0	0
chrX	133268767	0	0
chrX	154713115	0	0
chrX	158112405	0	0
chrY	10709338	0	0
chrY	41967295	0.104603	0
chrY	62656172	0.313808	0
chrY	10180099	0.104603	0
chrY	32013337	0.104603	0
chrY	44653517	0.104603	0
chrY	77486773	0.104603	0
chrY	58257963	0.104603	0
chrY	67838918	0.104603	0
chrY	43923183	0	0
chrY	47081705	0	0
chrY	48010567	0	0
chrY	50036437	0	0
chrY	44879367	0.313808	0
chrY	59942986	0.313808	0
chrY	15469872	0.209205	0
chrY	45284460	0.209205	0
chrY	10785346	0.104603	0
chrY	29986282	0.104603	0
chrY	43621250	0.104603	0
chrY	70898580	0.104603	0
chrY	702284	0	0
chrY	12301146	0	0
chrY	14700626	0	0
chrY	17013032	0	0
chrY	19412959	0	0
chrY	20231190	0	0
chrY	30249872	0	0
chrY	39884113	0	0
chrY	40031144	0	0
chrY	45642653	0	0
chrY	60800939	0	0
chrY	90104393	0	0

## Sheet: S1b
DMSO - Site 1	CK-666 - Site 1	DMSO - Site 2	CK-666 - Site 2
1	1.13367	1	1.02588
1	0.919785	1	0.884354
