# Supplementary material for: Multiscale reorganization of the genome following DNA damage facilitates chromosome translocations via nuclear actin polymerization
Source: Nat Struct Mol Biol. 2022 Dec 23;30(1):99–106. doi: 10.1038/s41594-022-00893-6 (PMC10104780; doi:10.1038/s41594-022-00893-6)
Supplement: Source Data Extended Data Fig. 2 — Statistical source data. [file 41594_2022_893_MOESM7_ESM.xlsx]

## Sheet: S2c
condition	#A bins start (ND)	#B bins start (ND)	#flipped bins A to B	#flipped bins B to A	%flipped bins A to B	%flipped bins B to A
4OHT vs ND DMSO-R1R2	5204	5057	56	855	1.0761	16.9073
4OHT vs ND ck666-R1R2	4849	5450	99	550	2.04166	10.0917
4OHT vs ND DMSO-R1	5439	4797	78	739	1.43409	15.4055
4OHT vs ND ck666-R1	4913	5341	161	560	3.27702	10.4849
4OHT vs ND DMSO-R2	4806	5395	113	774	2.35123	14.3466
4OHT vs ND ck666-R2	4865	5365	161	558	3.30935	10.4007
