# Supplementary material for: Multiscale reorganization of the genome following DNA damage facilitates chromosome translocations via nuclear actin polymerization
Source: Nat Struct Mol Biol. 2022 Dec 23;30(1):99–106. doi: 10.1038/s41594-022-00893-6 (PMC10104780; doi:10.1038/s41594-022-00893-6)
Supplement: Source Data Extended Data Fig. 3 — Statistical source data. [file 41594_2022_893_MOESM8_ESM.xlsx]

## Sheet: S3d
locus type	# bins	# bins @ CTCF peak (no compartment boundary)	Fraction @ CTCF peak (no compartment boundary)	# bins @ compartment boundary	Fraction @ compartment boundary
all 25kb bins	109033	11620	0.106573	2750	0.025222
all AsiS1 bins (25kb)	1075	182	0.169302	33	0.030698
Top97 AsiS1 bins (25kb)	94	34	0.361702	2	0.021277
