# Supplementary material for: Multiscale reorganization of the genome following DNA damage facilitates chromosome translocations via nuclear actin polymerization
Source: Nat Struct Mol Biol. 2022 Dec 23;30(1):99–106. doi: 10.1038/s41594-022-00893-6 (PMC10104780; doi:10.1038/s41594-022-00893-6)
Supplement: Source Data Extended Data Fig. 4 — Statistical source data. [file 41594_2022_893_MOESM9_ESM.xlsx]

## Sheet: S4b
condition	avg interaction freq center (125kb)	avg interaction freq outer (125kb-1Mb)	cluster score
ND-DMSO-R1R2	1.21956	0.984236	1.23909
4OHT-DMSO-R1R2	2.13089	1.08577	1.96257
ND-ck666-R1R2	1.20896	0.945301	1.27891
4OHT-ck666-R1R2	1.8153	1.00615	1.80421
ND-DMSO-R1	1.21334	0.995187	1.21921
4OHT-DMSO-R1	2.14661	1.12158	1.91392
ND-ck666-R1	1.2469	0.947313	1.31625
4OHT-ck666-R1	1.66136	1.00921	1.64621
ND-DMSO-R2	1.21618	0.975001	1.24737
4OHT-DMSO-R2	2.11281	1.03427	2.04281
ND-ck666-R2	1.24089	0.970376	1.27877
4OHT-ck666-R2	1.8816	1.01472	1.85431
