# Supplementary material for: Multiscale reorganization of the genome following DNA damage facilitates chromosome translocations via nuclear actin polymerization
Source: Nat Struct Mol Biol. 2022 Dec 23;30(1):99–106. doi: 10.1038/s41594-022-00893-6 (PMC10104780; doi:10.1038/s41594-022-00893-6)
Supplement: Source Data Extended Data Fig. 6 — Statistical source data. [file 41594_2022_893_MOESM10_ESM.xlsx]

## Sheet: S6b
Compartment (before to after)	# of events
A to A	11
B to B	3
B to A	5

## Sheet: S6d
Positive	Negative
0.158881	0.953289
0.158881	0.158881
0.317763	0.317763
0.158881	0.158881
9.05624	0.476644
0.158881	5.08421
0.158881	0.317763
1.42993	0.158881
2.85987	0.158881
0.317763	0.317763
0.158881	0.476644
0.158881	0.317763
0.158881	0.158881
6.0375	2.5421
0.317763	0.158881
0.158881	0.158881
0.158881	0.476644
0.476644	0.317763
14.6171	0.158881
5.71973	0.158881
26.851	4.13092
6.99078	0.635526
0.158881	0.158881
14.9349	0.158881
18.748	0.158881
9.53289	0.476644
19.3835	0.158881
68.0013	0.158881
	0.158881
	1.58881
	0.158881
	0.158881
	0.158881
	0.158881
	0.158881
	0.476644
	0.158881
	0.158881
	0.476644
	0.158881
	0.158881
	0.158881
	0.158881
	0.158881
	0.158881
	0.158881
	0.317763
	0.158881
	0.158881
	0.158881
	1.11217
	0.158881
	0.158881
	0.794407
	0.158881
	0.317763
	0.317763
	40.5148
	0.158881
	0.158881
	2.22434
	0.317763
	0.317763
	40.5148
	0.158881
	0.158881
	2.22434

## Sheet: S6g
	Proximal	Distal
Promoter	96.4407	0.230201
Gene Body	1.54964	0.397043
Intergenic	2.00969	0.372756
