# Supplementary material for: Multiscale reorganization of the genome following DNA damage facilitates chromosome translocations via nuclear actin polymerization
Source: Nat Struct Mol Biol. 2022 Dec 23;30(1):99–106. doi: 10.1038/s41594-022-00893-6 (PMC10104780; doi:10.1038/s41594-022-00893-6)
Supplement: Source Data Extended Data Fig. 7 — Statistical source data. [file 41594_2022_893_MOESM11_ESM.xlsx]

## Sheet: S7a
DMSO Intrachromosomal Translocation Frequency	CK-666 Intrachromosomal Translocation Frequency	DMSO Interchromosomal translocation frequency	CK-666 interchromosomal translocation frequency
1	0.767183	1	0.750032
1	0.580621	1	0.548126
1	0.444697	1	0.442932
1	0.829198	1	0.814178
1	0.510205	1	0.581724
1	0.343255	1	0.336658

## Sheet: S7b
Cas9 Intrachromosomal translocation frequency DMSO	Cas9 Intrachromosomal translocation frequency CK-666
1	0.739135
1	0.784609
1	0.702027
