# Supplementary material for: Multiscale reorganization of the genome following DNA damage facilitates chromosome translocations via nuclear actin polymerization
Source: Nat Struct Mol Biol. 2022 Dec 23;30(1):99–106. doi: 10.1038/s41594-022-00893-6 (PMC10104780; doi:10.1038/s41594-022-00893-6)
Supplement: Source Data Extended Data Fig. 8 — Statistical source data. [file 41594_2022_893_MOESM12_ESM.xlsx]

## Sheet: S8c
	DMSO			CK-666
	Replicate 1	Replicate 2	Replicate 3	Replicate 1	Replicate 2	Replicate 3
MH 6+	1	1	1	1.08236	0.927809	1.14802
MH 1-5	1	1	1	0.948462	1.01018	0.772044
Blunt	1	1	1	0.954866	1.02916	0.834672
Insertion	1	1	1	1.02319	1.10916	1.15376
